# Supplementary material for: Grafting (S)-2-Phenylpropionic Acid on Coordinatively Unsaturated Metal Centers of MIL−101(Al) Metal–Organic Frameworks for Improved Enantioseparation
Source: Materials (Basel). 2022 Nov 27;15(23):8456. doi: 10.3390/ma15238456 (PMC9740726; doi:10.3390/ma15238456)
Supplement: Supplementary file 1 [file materials-15-08456-s001.zip]

Archive with 1 entries (1 files):
- materials-2031875-supplementary.pdf
